# Supplementary material for: Mixed Matrix Membranes Adsorbers (MMMAs) for the Removal of Uremic Toxins from Dialysate
Source: Membranes (Basel). 2022 Feb 9;12(2):203. doi: 10.3390/membranes12020203 (PMC8878186; doi:10.3390/membranes12020203)
Supplement: Supplementary file 1 [file membranes-12-00203-s001.zip]

Archive with 1 entries (1 files):
- membranes-1557566-supplementary.pdf
